# Supplementary material for: Exploratory In Vitro Evaluation of Maternal–Infant Bifidobacterium Strains for Microbiota Modulation in a Pediatric Cystic Fibrosis Context
Source: Microorganisms. 2025 Nov 2;13(11):2523. doi: 10.3390/microorganisms13112523 (PMC12654849; doi:10.3390/microorganisms13112523)
Supplement: Supplementary file 1 [file microorganisms-13-02523-s001.zip]

Archive with 1 entries (1 files):
- microorganisms-3809936-supplementary.pdf
